# Supplementary material for: Studying Salt-Induced Shifts in Gene Expression Patterns of Glucosinolate Transporters and Glucosinolate Accumulation in Two Contrasting Brassica Species
Source: Metabolites. 2024 Mar 22;14(4):179. doi: 10.3390/metabo14040179 (PMC11052333; doi:10.3390/metabo14040179)
Supplement: Supplementary file 1 [file metabolites-14-00179-s001.zip]

Archive with 1 entries (1 files):
- metabolites-2903361-supplementary.pdf
